# Supplementary material for: Consolidation of Spray-Dried Amorphous Calcium Phosphate by Ultrafast Compression: Chemical and Structural Overview
Source: Nanomaterials (Basel). 2024 Jan 10;14(2):152. doi: 10.3390/nano14020152 (PMC10819566; doi:10.3390/nano14020152)
Supplement: Supplementary file 1 [file nanomaterials-14-00152-s001.zip]

Archive with 1 entries (1 files):
- nanomaterials-2781704-supplementary.pdf
